# Supplementary material for: Pre-vaccination RT-PCR negative contacts in workplace settings show high, SARS COV-2 neutralizing antibody levels
Source: BMC Public Health. 2022 Oct 25;22:1961. doi: 10.1186/s12889-022-14381-5 (PMC9593990; doi:10.1186/s12889-022-14381-5)
Supplement: Supplementary file 1 — Additional file 1. Supplemantary data table 1: Optical density values and % inhibition values of the serum samples collected from the workplace settings. [file 12889_2022_14381_MOESM1_ESM.xlsx]

## Sheet: Sheet1
Supplemantary data table 1: Optical density values and % inhibition values of the serum samples collected from the workplace settings.
Supplemantary data table 1 shows the Optical density values and % inhibition values obtained by SARS-CoV-2 surrogate virus neutralization assay (GenScript cPass SARS-CoV2 neutralizing antibody detection kit) for the serum samples collected from factory1, factory2 and office 1.
Institute	Subject number	OD value	Inhibition (%)
Factory 1	1	1.4842	41.4054
Factory 1	2	2.2766	10.1224
Factory 1	3	1.4316	43.482
Factory 1	4	1.8169	28.2708
Factory 1	5	1.3642	46.1429
Factory 1	7	2.2153	12.5424
Factory 1	8	0.6497	74.3506
Factory 1	9	1.2333	51.3107
Factory 1	10	2.1474	15.2231
Factory 1	11	2.109	16.739
Factory 1	12	2.3993	5.27833
Factory 1	13	0.1218	95.1915
Factory 1	14	2.348	7.30359
Factory 1	15	0.1736	93.1465
Factory 1	16	2.0716	18.2156
Factory 1	20	0.1944	92.3253
Factory 1	21	0.8439	66.6838
Factory 1	23	0.4639	81.6857
Factory 1	24	0.6974	72.4674
Factory 1	26	1.6417	35.1875
Factory 1	28	2.1145	16.5219
Factory 1	29	1.8152	28.3379
Factory 1	30	2.2342	11.7963
Factory 1	31	1.0182	59.8026
Factory 1	32	0.2502	90.1224
Factory 1	33	2.1945	13.3636
Factory 1	34	2.3584	6.89301
Factory 1	35	0.6121	75.835
Factory 1	36	0.1746	93.107
Factory 1	37	2.4323	3.97552
Factory 1	38	2.167	14.4493
Factory 1	40	1.3186	47.9432
Factory 1	41	2.0743	18.109
Factory 1	42	2.0714	18.2235
Factory 1	43	0.8814	65.2033
Factory 1	44	2.1536	14.9783
Factory 1	45	0.2039	91.9503
Factory 1	46	2.1027	16.9878
Factory 1	47	2.2911	9.54994
Factory 1	48	1.9087	24.6467
Factory 1	49	1.1622	54.1176
Factory 1	50	1.5492	38.8393
Factory 1	51	2.1433	15.3849
Factory 1	52	2.0929	17.3747
Factory 1	53	0.1296	94.8835
Factory 1	54	2.1618	14.6546
Factory 1	55	0.3497	86.1942
Factory 1	56	0.5674	77.5997
Factory 1	57	0.9669	61.8279
Factory 1	58	1.0805	57.3431
Factory 1	59	0.5858	76.8733
Factory 1	60	1.3412	47.0509
Factory 1	61	1.1545	54.4216
Factory 1	62	0.7248	71.3857
Factory 1	63	0.3023	88.0655
Factory 1	64	1.9909	21.4015
Factory 1	65	1.1671	53.9242
Factory 1	66	1.8819	25.7047
Factory 1	67	0.5266	79.2104
Factory 1	68	0.7636	69.8539
Factory 1	69	1.9004	24.9743
Office 1	70	1.6989	32.9293
Office 1	71	1.8461	27.118
Office 1	72	1.9081	24.6704
Office 1	73	1.7709	30.0869
Office 1	74	1.8182	28.2195
Office 1	75	1.2071	52.345
Office 1	76	0.303	88.0379
Office 1	77	1.7358	31.4726
Office 1	78	1.7862	29.4828
Office 1	79	1.7251	31.895
Office 1	80	1.6965	33.0241
Office 1	81	1.6752	33.865
Office 1	82	1.6816	33.6123
Factory 2	84	1.6535	34.7217
Factory 2	85	1.8071	28.6577
Factory 2	86	1.8349	27.5602
Factory 2	87	1.4015	44.6704
Factory 2	88	0.3583	85.8547
Factory 2	89	1.5264	39.7394
Factory 2	90	1.8006	28.9143
Factory 2	91	1.6462	35.0099
Factory 2	92	1.4979	40.8646
Factory 2	93	1.5516	38.7446
Factory 2	94	1.6476	34.9546
Factory 2	95	0.764	69.8381
Factory 2	96	1.55	38.8077
Factory 2	97	1.6204	36.0284
Factory 2	98	1.6594	34.4887
Factory 2	99	1.3676	46.0087
Factory 2	100	0.0496	98.0418
Factory 2	101	0.7512	70.3435
